# Supplementary material for: Preparation of Red Ginseng Marc-Derived Gintonin and Its Application as a Skin Nutrient
Source: Nutrients. 2023 May 31;15(11):2574. doi: 10.3390/nu15112574 (PMC10255325; doi:10.3390/nu15112574)
Supplement: Supplementary file 1 [file nutrients-15-02574-s001.zip]

Archive with 1 entries (1 files):
- nutrients-2419188-supplementary.pdf
